# Supplementary material for: Control of protein synthesis and memory by GluN3A-NMDA receptors through inhibition of GIT1/mTORC1 assembly
Source: eLife. 2021 Nov 17;10:e71575. doi: 10.7554/eLife.71575 (PMC8598234; doi:10.7554/eLife.71575)
Supplement: Figure 1—figure supplement 1—source data 3. [file elife-71575-fig1-figsupp1-data3.zip]

Archive with 1 entries (1 files):
- Figure1-Figuresuppl1_Source data_3.ai
