# Supplementary material for: Control of protein synthesis and memory by GluN3A-NMDA receptors through inhibition of GIT1/mTORC1 assembly
Source: eLife. 2021 Nov 17;10:e71575. doi: 10.7554/eLife.71575 (PMC8598234; doi:10.7554/eLife.71575)
Supplement: Figure 6—source data 5. [file elife-71575-fig6-data5.zip]

Archive with 1 entries (1 files):
- Figure6_source-data_5.ai
