# Supplementary material for: Control of protein synthesis and memory by GluN3A-NMDA receptors through inhibition of GIT1/mTORC1 assembly
Source: eLife. 2021 Nov 17;10:e71575. doi: 10.7554/eLife.71575 (PMC8598234; doi:10.7554/eLife.71575)
Supplement: Figure 6—figure supplement 2—source data 1. [file elife-71575-fig6-figsupp2-data1.zip]

Archive with 2 entries (2 files):
- Figure 6 - figure supplement 2/Orig-Scan_Figure6-Figuresuppl2_source-data_1/#SUnSET.tif
- Figure 6 - figure supplement 2/Figure6-Figuresuppl2_Source data_1.ai
